# Supplementary material for: Rapid Preparation of Flame-Retardant Coatings Using Polyurethane Emulsion Mixed with Inorganic Fillers
Source: Polymers (Basel). 2023 Feb 2;15(3):754. doi: 10.3390/polym15030754 (PMC9919632; doi:10.3390/polym15030754)
Supplement: Supplementary file 1 [file polymers-15-00754-s001.zip]

Archive with 1 entries (1 files):
- polymers-2145415-supplementary.pdf
